# Supplementary material for: The potential contribution of miRNA-200-3p to the fatty acid metabolism by regulating AjEHHADH during aestivation in sea cucumber
Source: PeerJ. 2018 Oct 2;6:e5703. doi: 10.7717/peerj.5703 (PMC6173160; doi:10.7717/peerj.5703)
Supplement: Supplemental Information 3 — Raw data of mRNA expression levels of AjEHHADH and β-Tubulin in the intestine of NA and DA groups respectively. [file peerj-06-5703-s003.xls]

## Sheet: Results
Block Type	96well
Chemistry	SYBR_GREEN
Experiment File Name	D:\Applied Biosystems\StepOne Software v2.2.2\experiments\LIXINGKE\LIXINGKE2015121502.eds
Experiment Run End Time	2015-12-15 19:31:59 PM CST
Instrument Type	steponeplus
Passive Reference	ROX
Well	Sample Name	Target Name	Task	Reporter	Quencher	RQ	RQ Min	RQ Max	Cт	Cт Mean	Cт SD	ΔCт	ΔCт Mean	ΔCт SE	HK Control ΔCт Mean	HK Control ΔCт SE	ΔΔCт	Automatic Ct Threshold	Ct Threshold	Automatic Baseline	Baseline Start	Baseline End	Efficiency	Tm1	Tm2	Tm3	Comments	MTP
B1	Sample 1	P1	UNKNOWN	SYBR	None				19.2751	19.1045								TRUE	1.76163	TRUE	3	4	1	84.5245	77.502			Y
C1	Sample 1	P2	UNKNOWN	SYBR	None	1			19.0145	19.1045			-0.121168				0	TRUE	1.85463	TRUE	3	4	1	84.5245				N
D1	Sample 1	P3	UNKNOWN	SYBR	None	1			19.024	19.1045			-0.513184				0	TRUE	1.47846	TRUE	1	3	1	84.5245				N
E1	Sample 2	P1	UNKNOWN	SYBR	None				19.378	19.0994								TRUE	1.76163	TRUE	3	20	1	82.5826				N
F1	Sample 2	P2	UNKNOWN	SYBR	None	0.872892			18.8455	19.0994			0.0749569				0.196125	TRUE	1.85463	TRUE	3	20	1	82.5826				N
G1	Sample 2	P3	UNKNOWN	SYBR	None	0.877849			19.0747	19.0994			-0.325228				0.187956	TRUE	1.47846	TRUE	3	20	1	82.5826				N
B2	Sample 3	P1	UNKNOWN	SYBR	None				19.5743	19.6118								TRUE	1.76163	TRUE	1	2	1	84.5245				N
C2	Sample 3	P2	UNKNOWN	SYBR	None	0.839939			19.4303	19.6118			0.130476				0.251644	TRUE	1.85463	TRUE	1	2	1	84.5245				N
D2	Sample 3	P3	UNKNOWN	SYBR	None	0.8471			19.8307	19.6118			-0.273788				0.239395	TRUE	1.47846	TRUE	1	2	1	84.5245				N
E2	Sample 4	P1	UNKNOWN	SYBR	None				18.9367	19.0508								TRUE	1.76163	TRUE	3	19	1	82.5826				N
F2	Sample 4	P2	UNKNOWN	SYBR	None	0.860605			18.912	19.0508			0.0954094				0.216578	TRUE	1.85463	TRUE	3	19	1	82.5826				N
G2	Sample 4	P3	UNKNOWN	SYBR	None	0.656167			19.3037	19.0508			0.0946808				0.607864	TRUE	1.47846	TRUE	3	20	1	82.5826				N
B3	Sample 5	P1	UNKNOWN	SYBR	None				21.0396	20.9208								TRUE	1.76163	TRUE	1	2	1	84.8188				N
C3	Sample 5	P2	UNKNOWN	SYBR	None	0.884487			21.1165	20.9208			0.0559196				0.177088	TRUE	1.85463	TRUE	1	2	1	84.6694				N
D3	Sample 5	P3	UNKNOWN	SYBR	None	0.752463			20.6063	20.9208			-0.102877				0.410307	TRUE	1.47846	TRUE	1	2	1	84.6694				N
E3	Sample 6	P1	UNKNOWN	SYBR	None				21.3927	21.1438								TRUE	1.76163	TRUE	3	19	1	82.8797				N
F3	Sample 6	P2	UNKNOWN	SYBR	None	0.887909			20.5518	21.1438			0.0503483				0.171516	TRUE	1.85463	TRUE	3	19	1	82.7303				N
G3	Sample 6	P3	UNKNOWN	SYBR	None	0.857649			21.4868	21.1438			-0.291643				0.22154	TRUE	1.47846	TRUE	3	19	1	82.7303				N
B4	Sample 7	P1	UNKNOWN	SYBR	None				18.8308	18.9402								TRUE	1.76163	TRUE	1	2	1	73.315				N
C4	Sample 7	P2	UNKNOWN	SYBR	None	0.908902			19.0799	18.9402			0.0166359				0.137804	TRUE	1.85463	TRUE	1	2	1	73.315				N
D4	Sample 7	P3	UNKNOWN	SYBR	None	0.886848			18.91	18.9402			-0.339943				0.173241	TRUE	1.47846	TRUE	1	2	1	73.315				N
E4	Sample 8	P1	UNKNOWN	SYBR	None				19.4406	19.2634								TRUE	1.76163	TRUE	3	20	1	82.8797				N
F4	Sample 8	P2	UNKNOWN	SYBR	None	0.886844			19.5318	19.2634			0.0520802				0.173248	TRUE	1.85463	TRUE	3	20	1	82.7303				N
G4	Sample 8	P3	UNKNOWN	SYBR	None	0.812072			18.8177	19.2634			-0.212864				0.30032	TRUE	1.47846	TRUE	3	20	1	82.7303				N
B5	Sample 9	P1	UNKNOWN	SYBR	None				18.819	18.8575								TRUE	1.76163	TRUE	1	2	1	84.5254	60.171			Y
C5	Sample 9	P2	UNKNOWN	SYBR	None	0.887258			18.8259	18.8575			0.0514069				0.172575	TRUE	1.85463	TRUE	1	2	1	84.5254				N
D5	Sample 9	P3	UNKNOWN	SYBR	None	0.891269			18.9275	18.8575			-0.347116				0.166067	TRUE	1.47846	TRUE	1	3	1	84.376				N
E5	Sample 10	P1	UNKNOWN	SYBR	None				19.0268	19.0958								TRUE	1.76163	TRUE	3	16	1	82.8808				N
F5	Sample 10	P2	UNKNOWN	SYBR	None	0.930271			19.3088	19.0958			-0.0168915				0.104277	TRUE	1.85463	TRUE	3	16	1	82.8808				N
G5	Sample 10	P3	UNKNOWN	SYBR	None	0.856747			18.9519	19.0958			-0.290125				0.223059	TRUE	1.47846	TRUE	3	16	1	82.8808				N
B6	Sample 11	P1	UNKNOWN	SYBR	None				18.0536	18.0647								TRUE	1.76163	TRUE	1	2	1	84.5254				N
C6	Sample 11	P2	UNKNOWN	SYBR	None	0.755514			18.1031	18.0647			0.283302				0.40447	TRUE	1.85463	TRUE	1	2	1	84.5254				N
D6	Sample 11	P3	UNKNOWN	SYBR	None	0.821139			18.0375	18.0647			-0.228882				0.284302	TRUE	1.47846	TRUE	1	2	1	84.376				N
E6	Sample 12	P1	UNKNOWN	SYBR	None				18.0159	18.0106								TRUE	1.76163	TRUE	3	14	1	82.8808				N
F6	Sample 12	P2	UNKNOWN	SYBR	None	0.847969			18.0051	18.0106			0.116749				0.237917	TRUE	1.85463	TRUE	3	14	1	82.7313				N
G6	Sample 12	P3	UNKNOWN	SYBR	None	0.725281			18.0109	18.0106			-0.0497952				0.463388	TRUE	1.47846	TRUE	3	14	1	82.7313				N
B7	Sample 1	T1	UNKNOWN	SYBR	None	1			27.9251	27.8174			-18.4475				0	TRUE	0.180417	TRUE	1	2	1	84.6694				N
C7	Sample 1	T2	UNKNOWN	SYBR	None	1			27.9418	27.8174			-18.2776				0	TRUE	0.194226	TRUE	1	2	1	84.6694	73.1656			Y
D7	Sample 1	T3	UNKNOWN	SYBR	None	1			27.5852	27.8174			-14.5268				0	TRUE	0.41443	TRUE	1	2	1	73.315				N
E7	Sample 2	T1	UNKNOWN	SYBR	None	0.0418991			27.1692	27.1156			-13.8706				4.57694	TRUE	0.180417	TRUE	3	18	1	82.7303				N
F7	Sample 2	T2	UNKNOWN	SYBR	None	0.0574688			27.2213	27.1156			-14.1565				4.12108	TRUE	0.194226	TRUE	3	18	1	82.7303				N
G7	Sample 2	T3	UNKNOWN	SYBR	None	0.0515089			26.9564	27.1156			-10.2477				4.27904	TRUE	0.41443	TRUE	3	19	1	82.8797				N
B8	Sample 3	T1	UNKNOWN	SYBR	None	0.410463			21.8863	21.7877			-17.1628				1.28468	TRUE	0.180417	TRUE	1	2	1	74.2159				N
C8	Sample 3	T2	UNKNOWN	SYBR	None	0.247731			21.9377	21.7877			-16.2644				2.01315	TRUE	0.194226	TRUE	1	2	1	73.0206				N
D8	Sample 3	T3	UNKNOWN	SYBR	None	0.209428			21.5392	21.7877			-12.2713				2.25547	TRUE	0.41443	TRUE	1	2	1	73.0206	59.8722			Y
E8	Sample 4	T1	UNKNOWN	SYBR	None	0.0843319			27.2042	27.1019			-14.8797				3.56778	TRUE	0.180417	TRUE	3	16	1	82.8808				N
F8	Sample 4	T2	UNKNOWN	SYBR	None	0.148164			27.1874	27.1019			-15.5228				2.75473	TRUE	0.194226	TRUE	3	17	1	82.8808				N
G8	Sample 4	T3	UNKNOWN	SYBR	None	0.151571			26.9141	27.1019			-11.8048				2.72194	TRUE	0.41443	TRUE	3	17	1	82.8808				N
B9	Sample 5	T1	UNKNOWN	SYBR	None	0.727532			23.5754	23.5935			-17.9886				0.458917	TRUE	0.180417	TRUE	1	2	1	84.376				N
C9	Sample 5	T2	UNKNOWN	SYBR	None	0.782071			23.8587	23.5935			-17.9229				0.354629	TRUE	0.194226	TRUE	1	2	1	84.376	73.7676			Y
D9	Sample 5	T3	UNKNOWN	SYBR	None	0.681021			23.3465	23.5935			-13.9725				0.55423	TRUE	0.41443	TRUE	1	2	1	84.376				N
E9	Sample 6	T1	UNKNOWN	SYBR	None	3.26814			27.8571	27.8795			-20.156				-1.70847	TRUE	0.180417	TRUE	3	18	1	82.5819				N
F9	Sample 6	T2	UNKNOWN	SYBR	None	3.69124			27.9739	27.8795			-20.1617				-1.8841	TRUE	0.194226	TRUE	3	18	1	82.7313				N
G9	Sample 6	T3	UNKNOWN	SYBR	None	3.08275			27.8073	27.8795			-16.151				-1.62422	TRUE	0.41443	TRUE	3	18	1	82.7313				N
B10	Sample 7	T1	UNKNOWN	SYBR	None	1.3695			26.3575	26.1461			-18.9011				-0.453648	TRUE	0.180417	TRUE	1	3	1	85.5704				N
C10	Sample 7	T2	UNKNOWN	SYBR	None	3.10173			26.2363	26.1461			-19.9107				-1.63307	TRUE	0.194226	TRUE	3	4	1	85.7198				N
D10	Sample 7	T3	UNKNOWN	SYBR	None	2.17838			25.8443	26.1461			-15.65				-1.12325	TRUE	0.41443	TRUE	3	4	1	85.7198				N
E10	Sample 8	T1	UNKNOWN	SYBR	None	1.56595			21.6883	21.6049			-19.0945				-0.647035	TRUE	0.180417	TRUE	3	16	1	82.732				N
F10	Sample 8	T2	UNKNOWN	SYBR	None	1.03252			21.7633	21.6049			-18.3238				-0.046174	TRUE	0.194226	TRUE	3	16	1	82.732				N
G10	Sample 8	T3	UNKNOWN	SYBR	None	1.20122			21.3631	21.6049			-14.7913				-0.2645	TRUE	0.41443	TRUE	3	16	1	82.732				N
B11	Sample 9	T1	UNKNOWN	SYBR	None	0.0476332			24.0903	24.0425			-14.0556				4.39189	TRUE	0.180417	TRUE	1	2	1	85.5704				N
C11	Sample 9	T2	UNKNOWN	SYBR	None	0.035363			24.2208	24.0425			-13.456				4.82162	TRUE	0.194226	TRUE	1	2	1	85.5704				N
D11	Sample 9	T3	UNKNOWN	SYBR	None	0.0538572			23.8165	24.0425			-10.312				4.21472	TRUE	0.41443	TRUE	1	2	1	85.5704				N
E11	Sample 10	T1	UNKNOWN	SYBR	None	2.73787			23.8316	23.895			-19.9005				-1.45305	TRUE	0.180417	TRUE	3	14	1	82.732				N
F11	Sample 10	T2	UNKNOWN	SYBR	None	2.02037			23.927	23.895			-19.2922				-1.01462	TRUE	0.194226	TRUE	3	14	1	82.732				N
G11	Sample 10	T3	UNKNOWN	SYBR	None	1.67106			23.9263	23.895			-15.2675				-0.740767	TRUE	0.41443	TRUE	3	14	1	82.732				N
B12	Sample 11	T1	UNKNOWN	SYBR	None	0.0224298			26.0261	26.0104			-12.9691				5.47844	TRUE	0.180417	TRUE	1	2	1	84.6694				N
C12	Sample 11	T2	UNKNOWN	SYBR	None	0.0177167			26.082	26.0104			-12.4588				5.81875	TRUE	0.194226	TRUE	1	2	1	73.315				N
D12	Sample 11	T3	UNKNOWN	SYBR	None	0.0314462			25.9232	26.0104			-9.53579				4.99097	TRUE	0.41443	TRUE	1	2	1	84.6694				N
E12	Sample 12	T1	UNKNOWN	SYBR	None	0.473959			28.1668	28.0864			-17.3703				1.07717	TRUE	0.180417	TRUE	3	20	1	82.7303				N
F12	Sample 12	T2	UNKNOWN	SYBR	None	0.509705			28.2172	28.0864			-17.3053				0.972265	TRUE	0.194226	TRUE	3	20	1	82.7303				N
G12	Sample 12	T3	UNKNOWN	SYBR	None	0.478844			27.8752	28.0864			-13.4644				1.06237	TRUE	0.41443	TRUE	3	19	1	82.8797				N
Analysis Type	Singleplex
Endogenous Control	AP1
RQ Min/Max Confidence Level	95.0
Reference Sample	Sample 1
