# Supplementary material for: The potential contribution of miRNA-200-3p to the fatty acid metabolism by regulating AjEHHADH during aestivation in sea cucumber
Source: PeerJ. 2018 Oct 2;6:e5703. doi: 10.7717/peerj.5703 (PMC6173160; doi:10.7717/peerj.5703)
Supplement: Supplemental Information 8 — Raw data of relative mRNA expression level of AjEHHADH and β-Tubulin in the intestine of miR-200-3p mimics groups. [file peerj-06-5703-s008.xls]

## Sheet: Results
Block Type	96well
Chemistry	SYBR_GREEN
Experiment File Name	D:\Applied Biosystems\StepOne Software v2.3\experiments\LIXINGKE\LIMINGKE20160607.eds
Experiment Run End Time	2016-06-08 14:55:54 PM PDT
Instrument Type	steponeplus
Passive Reference	ROX
Well	Sample Name	Target Name	Task	Reporter	Quencher	Cт	Cт Mean	Cт SD	Quantity	Normalized Quantity	Normalized Quantity Mean	Normalized Quantity SEM	RQ	RQ Min	RQ Max	Efficiency	Slope	Automatic Ct Threshold	Ct Threshold	Automatic Baseline	Baseline Start	Baseline End	Tm1	Tm2	Tm3	Comments	EXPFAIL	MTP
B2	Sample 1	CA	UNKNOWN	SYBR	None	28.1752	28.1752											TRUE	2.21634	TRUE	3	20	84.2293				N	N
C2	Sample 2	CA	UNKNOWN	SYBR	None	29.1517	29.1517											TRUE	2.21634	TRUE	3	21	84.2293				N	N
D2	Sample 3	CA	UNKNOWN	SYBR	None	28.6369	28.6369											TRUE	2.21634	TRUE	3	21	84.0802				N	N
E2	Sample 4	CA	UNKNOWN	SYBR	None	28.9252	28.9252											TRUE	2.21634	TRUE	3	21	84.2293				N	N
F2	Sample 5	CA	UNKNOWN	SYBR	None	28.9863	28.9863											TRUE	2.21634	TRUE	3	21	84.2293				N	N
G2	Sample 6	CA	UNKNOWN	SYBR	None	28.9853	28.9853											TRUE	2.21634	TRUE	3	21	84.2293				N	N
B3	Sample 1	CM	UNKNOWN	SYBR	None	27.9365	27.9365											TRUE	0.563224	TRUE	3	22	82.7432				N	N
C3	Sample 2	CM	UNKNOWN	SYBR	None	28.9254	28.9254											TRUE	0.563224	TRUE	3	23	82.8923				N	N
D3	Sample 3	CM	UNKNOWN	SYBR	None	28.3471	28.3471											TRUE	0.563224	TRUE	3	22	82.7432	65.1457			N	Y
E3	Sample 4	CM	UNKNOWN	SYBR	None	28.9831	28.9831											TRUE	0.563224	TRUE	3	23	82.8923	85.1297	93.3321		Y	Y
F3	Sample 5	CM	UNKNOWN	SYBR	None	28.9274	28.9274											TRUE	0.563224	TRUE	3	23	82.8923	61.5688	86.3228		Y	Y
G3	Sample 6	CM	UNKNOWN	SYBR	None	28.4737	28.4737											TRUE	0.563224	TRUE	3	22	82.8923				N	N
B4	Sample 1	CP	UNKNOWN	SYBR	None	31.5371	31.5371											TRUE	3.66959	TRUE	1	2	85.1292				N	N
C4	Sample 2	CP	UNKNOWN	SYBR	None	33.8236	33.8236											TRUE	3.66959	TRUE	1	2	84.831				N	N
D4	Sample 3	CP	UNKNOWN	SYBR	None	33.8496	33.8496											TRUE	3.66959	TRUE	1	3	84.9801				N	N
E4	Sample 4	CP	UNKNOWN	SYBR	None	34.5208	34.5208											TRUE	3.66959	TRUE	1	3	84.9801				N	N
F4	Sample 5	CP	UNKNOWN	SYBR	None	35.9497	35.9497											TRUE	3.66959	TRUE	1	2	84.9801				N	N
G4	Sample 6	CP	UNKNOWN	SYBR	None	33.2045	33.2045											TRUE	3.66959	TRUE	3	5	84.9801				N	N
B1	Sample 1	CT	UNKNOWN	SYBR	None	21.3865	21.3865											TRUE	2.09983	TRUE	3	13	83.0365				N	N
C1	Sample 2	CT	UNKNOWN	SYBR	None	21.9246	21.9246											TRUE	2.09983	TRUE	3	15	83.0365				N	N
D1	Sample 3	CT	UNKNOWN	SYBR	None	21.9487	21.9487											TRUE	2.09983	TRUE	3	14	83.0365				N	N
E1	Sample 4	CT	UNKNOWN	SYBR	None	22.3472	22.3472											TRUE	2.09983	TRUE	3	15	83.0365				N	N
F1	Sample 5	CT	UNKNOWN	SYBR	None	22.1513	22.1513											TRUE	2.09983	TRUE	3	15	83.1856	68.7266	90.6473		Y	Y
G1	Sample 6	CT	UNKNOWN	SYBR	None	22.1886	22.1886											TRUE	2.09983	TRUE	3	15	83.1856				N	N
B10	Sample 1	GA	UNKNOWN	SYBR	None	Undetermined												TRUE	0.950014	TRUE	3	39	61.5665				N	N
C10	Sample 2	GA	UNKNOWN	SYBR	None	37.0021	37.0021											TRUE	0.950014	TRUE	3	30	76.9273				N	N
D10	Sample 3	GA	UNKNOWN	SYBR	None	33.6426	33.6426											TRUE	0.950014	TRUE	3	27	84.2349				N	N
E10	Sample 4	GA	UNKNOWN	SYBR	None	27.0852	27.0852											TRUE	0.950014	TRUE	3	20	84.3841				N	N
F10	Sample 5	GA	UNKNOWN	SYBR	None	26.9157	26.9157											TRUE	0.950014	TRUE	3	20	84.3841				N	N
G10	Sample 6	GA	UNKNOWN	SYBR	None	29.007	29.007											TRUE	0.950014	TRUE	3	22	84.5332				N	N
B11	Sample 1	GM	UNKNOWN	SYBR	None	Undetermined												TRUE	0.559334	TRUE	3	39	90.3491				N	N
C11	Sample 2	GM	UNKNOWN	SYBR	None	Undetermined												TRUE	0.559334	TRUE	3	39	62.3144				N	N
D11	Sample 3	GM	UNKNOWN	SYBR	None	33.5207	33.5207											TRUE	0.559334	TRUE	3	28	82.5948				N	N
E11	Sample 4	GM	UNKNOWN	SYBR	None	29.2371	29.2371											TRUE	0.559334	TRUE	3	23	82.5948				N	N
F11	Sample 5	GM	UNKNOWN	SYBR	None	29.481	29.481											TRUE	0.559334	TRUE	3	23	82.5948				N	N
G11	Sample 6	GM	UNKNOWN	SYBR	None	29.9332	29.9332											TRUE	0.559334	TRUE	3	24	82.7439				N	N
B12	Sample 1	GP	UNKNOWN	SYBR	None	14.1317	14.1317											TRUE	0.0870039	TRUE	3	6	73.9458				N	N
C12	Sample 2	GP	UNKNOWN	SYBR	None	7.99227	7.99227											TRUE	0.0870039	TRUE	1	3	73.9458				N	N
D12	Sample 3	GP	UNKNOWN	SYBR	None	8.52202	8.52202											TRUE	0.0870039	TRUE	3	4	84.8316				N	N
E12	Sample 4	GP	UNKNOWN	SYBR	None	14.3203	14.3203											TRUE	0.0870039	TRUE	3	6	84.8316				N	N
F12	Sample 5	GP	UNKNOWN	SYBR	None	8.14832	8.14832											TRUE	0.0870039	TRUE	1	3	84.8316				N	N
G12	Sample 6	GP	UNKNOWN	SYBR	None	5.76518	5.76518											TRUE	0.0870039	TRUE	1	2	84.8316				N	N
B9	Sample 1	GT	UNKNOWN	SYBR	None	35.9415	35.9415											TRUE	1.45476	TRUE	3	29	83.0419				N	N
C9	Sample 2	GT	UNKNOWN	SYBR	None	35.7153	35.7153											TRUE	1.45476	TRUE	3	28	83.191				N	N
D9	Sample 3	GT	UNKNOWN	SYBR	None	25.0896	25.0896											TRUE	1.45476	TRUE	3	18	83.191				N	N
E9	Sample 4	GT	UNKNOWN	SYBR	None	21.9698	21.9698											TRUE	1.45476	TRUE	3	15	83.191				N	N
F9	Sample 5	GT	UNKNOWN	SYBR	None	21.9609	21.9609											TRUE	1.45476	TRUE	3	15	83.3401				N	N
G9	Sample 6	GT	UNKNOWN	SYBR	None	22.398	22.398											TRUE	1.45476	TRUE	3	15	83.3401				N	N
B6	Sample 1	HA	UNKNOWN	SYBR	None	29.0858	29.0858											TRUE	2.51184	TRUE	3	21	84.0865				N	N
C6	Sample 2	HA	UNKNOWN	SYBR	None	27.8706	27.8706											TRUE	2.51184	TRUE	3	20	84.0865				N	N
D6	Sample 3	HA	UNKNOWN	SYBR	None	28.9793	28.9793											TRUE	2.51184	TRUE	3	21	84.0865				N	N
E6	Sample 4	HA	UNKNOWN	SYBR	None	27.8208	27.8208											TRUE	2.51184	TRUE	3	20	84.2356				N	N
F6	Sample 5	HA	UNKNOWN	SYBR	None	30.7924	30.7924											TRUE	2.51184	TRUE	3	23	84.0865				N	N
G6	Sample 6	HA	UNKNOWN	SYBR	None	28.9271	28.9271											TRUE	2.51184	TRUE	3	21	83.9374				N	N
B7	Sample 1	HM	UNKNOWN	SYBR	None	26.7684	26.7684											TRUE	0.583404	TRUE	3	21	82.5942				N	N
C7	Sample 2	HM	UNKNOWN	SYBR	None	25.5406	25.5406											TRUE	0.583404	TRUE	3	19	82.7433				N	N
D7	Sample 3	HM	UNKNOWN	SYBR	None	26.2223	26.2223											TRUE	0.583404	TRUE	3	20	82.7433				N	N
E7	Sample 4	HM	UNKNOWN	SYBR	None	26.929	26.929											TRUE	0.583404	TRUE	3	20	82.5942				N	N
F7	Sample 5	HM	UNKNOWN	SYBR	None	27.8569	27.8569											TRUE	0.583404	TRUE	3	22	82.5942				N	N
G7	Sample 6	HM	UNKNOWN	SYBR	None	26.3683	26.3683											TRUE	0.583404	TRUE	3	20	82.7433				N	N
B8	Sample 1	HP	UNKNOWN	SYBR	None	34.7557	34.7557											TRUE	2.04304	TRUE	3	6	85.1291				N	N
C8	Sample 2	HP	UNKNOWN	SYBR	None	32.862	32.862											TRUE	2.04304	TRUE	3	5	84.6818				N	N
D8	Sample 3	HP	UNKNOWN	SYBR	None	33.1146	33.1146											TRUE	2.04304	TRUE	3	6	84.6818				N	N
E8	Sample 4	HP	UNKNOWN	SYBR	None	30.1231	30.1231											TRUE	2.04304	TRUE	3	5	84.6818				N	N
F8	Sample 5	HP	UNKNOWN	SYBR	None	32.5165	32.5165											TRUE	2.04304	TRUE	3	5	84.6818				N	N
G8	Sample 6	HP	UNKNOWN	SYBR	None	32.9355	32.9355											TRUE	2.04304	TRUE	3	9	84.8309				N	N
B5	Sample 1	HT	UNKNOWN	SYBR	None	23.9202	23.9202											TRUE	2.39092	TRUE	3	16	82.8937				N	N
C5	Sample 2	HT	UNKNOWN	SYBR	None	21.3961	21.3961											TRUE	2.39092	TRUE	3	14	83.0428				N	N
D5	Sample 3	HT	UNKNOWN	SYBR	None	22.0212	22.0212											TRUE	2.39092	TRUE	3	14	82.8937				N	N
E5	Sample 4	HT	UNKNOWN	SYBR	None	17.6412	17.6412											TRUE	2.39092	TRUE	3	10	82.7446				N	N
F5	Sample 5	HT	UNKNOWN	SYBR	None	20.5695	20.5695											TRUE	2.39092	TRUE	3	13	82.7446				N	N
G5	Sample 6	HT	UNKNOWN	SYBR	None	20.6055	20.6055											TRUE	2.39092	TRUE	3	13	82.8937				N	N
Analysis Type	Singleplex
Endogenous Control	CT
RQ Min/Max Confidence Level	95.0
Reference Sample	Sample 1
